# Supplementary material for: Miconazole-like Scaffold is a Promising Lead for Naegleria fowleri-Specific CYP51 Inhibitors
Source: J Med Chem. 2023 Dec 12;66(24):17059–73. doi: 10.1021/acs.jmedchem.3c01898 (PMC10758121; doi:10.1021/acs.jmedchem.3c01898)
Supplement: Supplementary file 1 — jm3c01898_si_001.csv [file jm3c01898_si_001.csv]

Compound	SMILE	MW (g/mol)	% Inhibition at 10 µM against N. fowleri KUL strain	EC50 (uM)	KD (µM)	Space group	Cell dimensions a, b, c (Å)	Cell dimensions α, β, γ (°)	Molecules in AU	Wavelength	Resolution (Å)	Rsym or Rmerge (%)	I /σ I	Completeness (%)	Redundancy
1	Clc1cc(Cl)ccc1C(Cn2ccnc2)OCc3ccc(Cl)cc3Cl	416.10		2.0±0.04
2a	FC(C=C1)=CC=C1C(OC(C2=CC(C(F)(F)F)=CC=C2)=O)CN3C=NC=C3	379.33	51.5 ± 13.4		0.088±0.004	121	120.9, 55.4,71.5	90.0, 100.1, 90.0	1	111.587	1.76	9.6 (451.4)	8.94 (0.36)	98.1 (77.7)	6.4 (4.2)
2b	O=C(NC1=CC=C(C(C)C)C=C1)OC(C2=CC=CC=C2)CN3C=NC=C3	349.43	63.0 ± 9.9
2c	O=C(C1=CC(C(F)(F)F)=CC=C1)OC(C2=CC=CC=C2)CN3C=NC=C3	360.33	53.5 ± 6.4
2d	O=C(NC1=CC=C(N2CCN(C3=CC=C(Cl)C=C3)CC2)C=C1)OC(C4=CC=C(F)C=C4)CN5C=NC=C5	504.90	66.5 ± 3.5
2e	COC(C=C1)=CC=C1C(CC2=CC=C(OC)C=C2)N3C=NC=C3	308.38	49.5 ± 6.4
2f	ClC(C=C1)=CC=C1CC(C2=CC=C(OC)C=C2)N3C=NC=C3	312.80	54.5 ± 0.7
2g	ClC(C=C1)=CC=C1C(C2=CN(C3=CC=C(Cl)C=C3)C=C2)N4C=NC=C4	368.26	47.0 ± 7.1
2h	ClC(C=C1)=CC=C1N(C=C2)C=C2C(C3=CC=CC=C3)N4C=NC=C4	333.82	49.0 ± 9.9
2i	COC(C=C1)=CC=C1C(CC2=CC=C(N3C=CC=C3)C=C2)N4C=NC=C4	343.43	37.5 ± 30.4
3a	O=C(C1=CC(C(F)(F)F)=CC=C1)O[C@H](C2=CC=C(OC)C=C2)CN3C=NC=C3	390.36
3b	O=C(C1=CC(C(F)(F)F)=CC=C1)O[C@@H](C2=CC=C(OC)C=C2)CN3C=NC=C3	390.36		24.8±0.9
4a	FC(C=C1)=CC=C1[C@@H](OC(C2=CC(Cl)=CC(Cl)=C2)=O)CN3C=NC=C3	379.21		21.5±0.04	0.173±0.006
4b	FC(C=C1)=CC=C1[C@H](OC(C2=CC(Cl)=CC(Cl)=C2)=O)CN3C=NC=C3	379.21		4.8±0.05	0.028±0.002	121	121.7, 55.2,72.5	90.0, 100.2, 90.0	1	111.587	2.10	9.2 (238.5)	9.02 (0.58)	96.1 (65.6)	6.3 (3.4)
5a	ClC(C=C1Cl)=CC=C1[C@@H](OC(C2=CC(C(F)(F)F)=CC=C2)=O)CN3C=NC=C3	429.22		10.2±0.03	0.161±0.008
5b	ClC(C=C1Cl)=CC=C1[C@H](OC(C2=CC(C(F)(F)F)=CC=C2)=O)CN3C=NC=C3	429.22		4.3±0.04	0.070±0.002	121	121.3, 55.3,72.1	90.0, 100.1, 90.0	1	111.587	1.81	5.6 (355.0)	12.19 (0.36)	93.7 (58.7)	6.1 (3.6)
6b	O=C(O[C@@H](C1=CC=C(Cl)C=C1Cl)CN2C=CN=C2)C3=CC=C(Cl)C=C3Cl	430.11
7	FC(C=C1)=CC=C1[C@H](OC(C2=CC(C(F)(F)F)=CC=C2)=O)CN3C=NC=N3	379.31		20.6±0.04	0.087±0.010
8b	FC1=CC=C([C@H](OCC2=CC(Cl)=CC(Cl)=C2)CN3C=CN=C3)C=C1	365.23
9b	FC(C1=CC(CO[C@@H](C2=CC=C(Cl)C=C2Cl)CN3C=CN=C3)=CC=C1)(F)F	415.24
10b	ClC1=CC=C([C@H](OCC2=CC(Cl)=CC(Cl)=C2)CN3C=CN=C3)C(Cl)=C1	416.12
11a	O[C@H](C1=CC=C(OC)C=C1)CN2C=NC=C2
11b	O[C@@H](C1=CC=C(OC)C=C1)CN2C=NC=C2
12a	O[C@H](C1=CC=C(F)C=C1)CN2C=NC=C2
12b	O[C@@H](C1=CC=C(F)C=C1)CN2C=NC=C2
13a	O[C@H](C1=CC=C(Cl)C=C1Cl)CN2C=NC=C2
13b	O[C@@H](C1=CC=C(Cl)C=C1Cl)CN2C=NC=C2
14	O=C(C1=CC=C(OC)C=C1)CN2C=NC=C2
15	O=C(C1=CC=C(F)C=C1)CN2C=NC=C2
16	O=C(C1=CC=C(Cl)C=C1Cl)CN2C=NC=C2
17	O[C@@H](C1=CC=C(F)C=C1)CN2C=NC=N2
18	O=C(C1=CC=C(F)C=C1)CN2C=NC=N2
Fluconazole	C1=CC(=C(C=C1F)F)C(CN2C=NC=N2)(CN3C=NC=N3)O	306.30		13.9±0.01	0.141±0.021
